# Supplementary material for: Nuclear quantum effects on zeolite proton hopping kinetics explored with machine learning potentials and path integral molecular dynamics
Source: Nat Commun. 2023 Feb 23;14:1008. doi: 10.1038/s41467-023-36666-y (PMC9950054; doi:10.1038/s41467-023-36666-y)
Supplement: Supplementary file 3 — Source Data [file 41467_2023_36666_MOESM3_ESM.xlsx]

## Sheet: Fig 3
273 K						573 K						873 K
DFT			MLP			DFT			MLP			DFT			MLP
CV	F [kJ/mol]	error [kJ/mol]	CV	F [kJ/mol]	error [kJ/mol]	CV	F [kJ/mol]	error [kJ/mol]	CV	F [kJ/mol]	error [kJ/mol]	CV	F [kJ/mol]	error [kJ/mol]	CV	F [kJ/mol]	error [kJ/mol]
-1.195	nan	nan	-1.2	nan	nan	-1.195	nan	nan	-1.2	nan	nan	-0.995	nan	nan	-1.2	nan	nan
-1.165	nan	nan	-1.19	nan	nan	-1.165	nan	nan	-1.19	nan	nan	-0.965	nan	nan	-1.19	nan	nan
-1.135	nan	nan	-1.18	nan	nan	-1.135	nan	nan	-1.18	nan	nan	-0.935	nan	nan	-1.18	nan	nan
-1.105	nan	nan	-1.17	nan	nan	-1.105	nan	nan	-1.17	nan	nan	-0.905	3.35278	0.858025	-1.17	nan	nan
-1.075	nan	nan	-1.16	nan	nan	-1.075	nan	nan	-1.16	nan	nan	-0.875	0.467427	0.628726	-1.16	nan	nan
-1.045	nan	nan	-1.15	nan	nan	-1.045	nan	nan	-1.15	nan	nan	-0.845	3.40187	0.626014	-1.15	nan	nan
-1.015	nan	nan	-1.14	nan	nan	-1.015	nan	nan	-1.14	nan	nan	-0.815	11.7557	0.796245	-1.14	nan	nan
-0.985	nan	nan	-1.13	nan	nan	-0.985	nan	nan	-1.13	nan	nan	-0.785	21.0999	1.04709	-1.13	nan	nan
-0.955	nan	nan	-1.12	nan	nan	-0.955	nan	nan	-1.12	nan	nan	-0.755	29.197	1.25261	-1.12	nan	nan
-0.925	nan	nan	-1.11	nan	nan	-0.925	9.37359	0.956763	-1.11	nan	nan	-0.725	38.8958	1.64172	-1.11	nan	nan
-0.895	0.128089	0.167346	-1.1	nan	nan	-0.895	1.14418	0.382158	-1.1	nan	nan	-0.695	44.8963	1.70589	-1.1	nan	nan
-0.865	1.50843	0.165016	-1.09	nan	nan	-0.865	1.24754	0.329664	-1.09	nan	nan	-0.665	49.5529	1.64572	-1.09	nan	nan
-0.835	6.31712	0.226777	-1.08	nan	nan	-0.835	5.70498	0.364248	-1.08	nan	nan	-0.635	56.8562	1.91044	-1.08	nan	nan
-0.805	13.3896	0.324473	-1.07	nan	nan	-0.805	12.493	0.447726	-1.07	nan	nan	-0.605	59.4457	1.6778	-1.07	nan	nan
-0.775	23.8802	0.848437	-1.06	nan	nan	-0.775	20.9582	0.609937	-1.06	nan	nan	-0.575	64.0994	1.71475	-1.06	nan	nan
-0.745	29.4987	0.801119	-1.05	nan	nan	-0.745	28.5668	0.765392	-1.05	nan	nan	-0.545	65.2188	1.44755	-1.05	nan	nan
-0.715	34.2578	0.634255	-1.04	nan	nan	-0.715	34.7828	0.846231	-1.04	nan	nan	-0.515	68.3789	1.41174	-1.04	nan	nan
-0.685	37.7829	0.511417	-1.03	nan	nan	-0.685	39.5118	0.827851	-1.03	nan	nan	-0.485	71.167	1.37343	-1.03	nan	nan
-0.655	41.2524	0.485438	-1.02	nan	nan	-0.655	43.2935	0.765371	-1.02	nan	nan	-0.455	75.2265	1.45487	-1.02	nan	nan
-0.625	44.9582	0.511303	-1.01	nan	nan	-0.625	47.5807	0.764686	-1.01	nan	nan	-0.425	77.4746	1.41723	-1.01	nan	nan
-0.595	47.8965	0.541927	-1	nan	nan	-0.595	50.3936	0.696594	-1	nan	nan	-0.395	80.41	1.45203	-1	nan	nan
-0.565	50.4187	0.557845	-0.99	nan	nan	-0.565	54.3916	0.720934	-0.99	nan	nan	-0.365	81.6473	1.37896	-0.99	nan	nan
-0.535	53.3391	0.588514	-0.98	nan	nan	-0.535	57.1272	0.691563	-0.98	nan	nan	-0.335	84.6023	1.44633	-0.98	nan	nan
-0.505	55.7867	0.591236	-0.97	nan	nan	-0.505	60.0983	0.690509	-0.97	nan	nan	-0.305	85.8685	1.40863	-0.97	nan	nan
-0.475	58.2209	0.595357	-0.96	nan	nan	-0.475	63.2906	0.712342	-0.96	nan	nan	-0.275	87.34	1.40231	-0.96	nan	nan
-0.445	60.9763	0.623396	-0.95	nan	nan	-0.445	65.5138	0.695544	-0.95	41.0532	2.07963	-0.245	89.1703	1.43509	-0.95	41.6036	0.827016
-0.415	63.2798	0.637147	-0.94	26.2282	1.15778	-0.415	68.0324	0.704889	-0.94	18.7749	0.791187	-0.215	92.3548	1.58681	-0.94	21.0542	0.755732
-0.385	65.502	0.647795	-0.93	7.53427	0.334368	-0.385	70.0372	0.699431	-0.93	7.74191	0.523761	-0.185	92.4003	1.51706	-0.93	11.0943	0.395374
-0.355	68.1398	0.687934	-0.92	3.87451	0.0594016	-0.355	72.5187	0.725385	-0.92	4.28473	0.224174	-0.155	92.8255	1.49535	-0.92	5.41838	0.122695
-0.325	69.1163	0.658801	-0.91	2.62331	0.0202437	-0.325	74.3777	0.730084	-0.91	0.872126	0.0780915	-0.125	92.983	1.47043	-0.91	2.75798	0.0838999
-0.295	71.0139	0.684051	-0.9	0.766285	0.0287606	-0.295	76.3882	0.751673	-0.9	0	0	-0.095	93.3701	1.47377	-0.9	1.20924	0.0951253
-0.265	72.3569	0.678999	-0.89	0.314228	0.0157693	-0.265	77.5225	0.73935	-0.89	0.163967	0.0378656	-0.065	93.7372	1.48649	-0.89	0.348374	0.0530892
-0.235	73.4018	0.663767	-0.88	0	0	-0.235	78.642	0.734315	-0.88	0.115421	0.0458624	-0.035	92.218	1.39448	-0.88	0	0
-0.205	74.0949	0.649827	-0.87	1.55048	0.0351803	-0.205	79.967	0.743119	-0.87	0.0819312	0.0706095	-0.005	92.6871	1.42919	-0.87	0.274193	0.0546208
-0.175	75.2747	0.654977	-0.86	1.94326	0.041923	-0.175	81.178	0.748155	-0.86	0.730724	0.121358	0.025	92.3868	1.42747	-0.86	1.02971	0.102888
-0.145	76.9813	0.679079	-0.85	1.94508	0.0538646	-0.145	82.0451	0.737773	-0.85	1.61133	0.150761	0.055	92.3611	1.44834	-0.85	2.30027	0.169236
-0.115	77.7389	0.685557	-0.84	2.6967	0.0953683	-0.115	81.9881	0.697876	-0.84	2.13531	0.177048	0.085	92.5943	1.49234	-0.84	3.92338	0.230744
-0.085	78.0505	0.685121	-0.83	3.80236	0.101981	-0.085	83.5444	0.725907	-0.83	3.46904	0.187046	0.115	92.9291	1.55378	-0.83	5.00958	0.272353
-0.055	77.6669	0.674389	-0.82	4.63688	0.0997236	-0.055	84.1272	0.734877	-0.82	4.64008	0.189136	0.145	92.0046	1.54659	-0.82	6.89018	0.325036
-0.025	77.6063	0.67513	-0.81	6.50924	0.141146	-0.025	83.7348	0.722824	-0.81	6.11783	0.195584	0.175	93.3346	1.7065	-0.81	9.14125	0.377902
0.005	78.6579	0.700332	-0.8	12.5352	0.203533	0.005	83.6706	0.730874	-0.8	8.61654	0.202787	0.205	90.0081	1.55818	-0.8	11.8923	0.436297
0.035	78.5083	0.703987	-0.79	16.9374	0.258999	0.035	84.0872	0.760011	-0.79	12.3014	0.210427	0.235	90.4206	1.67683	-0.79	14.5249	0.481232
0.065	78.1996	0.708465	-0.78	17.4479	0.257923	0.065	82.8987	0.737589	-0.78	15.2967	0.217157	0.265	87.9686	1.61689	-0.78	17.088	0.5209
0.095	78.3047	0.72975	-0.77	18.816	0.262816	0.095	82.5962	0.755441	-0.77	18.6299	0.225571	0.295	87.2706	1.68913	-0.77	20.1533	0.573535
0.125	77.3748	0.729776	-0.76	20.4265	0.27473	0.125	81.1954	0.749743	-0.76	22.2083	0.259677	0.325	83.7917	1.59097	-0.76	23.2553	0.626839
0.155	75.8737	0.722438	-0.75	23.2359	0.287491	0.155	80.0286	0.759725	-0.75	25.1811	0.298274	0.355	81.3172	1.57332	-0.75	26.7419	0.699803
0.185	74.6107	0.727162	-0.74	25.6348	0.289465	0.185	79.2705	0.785909	-0.74	27.2574	0.308753	0.385	80.1841	1.64484	-0.74	30.6497	0.809891
0.215	73.3166	0.737239	-0.73	27.9693	0.2914	0.215	79.2464	0.84361	-0.73	28.6093	0.318915	0.415	76.3052	1.56517	-0.73	34.3133	0.904822
0.245	71.7428	0.748643	-0.72	29.9089	0.314029	0.245	77.8788	0.848536	-0.72	29.4737	0.307324	0.445	74.5757	1.61765	-0.72	36.4496	0.931007
0.275	69.5965	0.75335	-0.71	31.6877	0.338834	0.275	75.6737	0.823657	-0.71	31.6107	0.326558	0.475	72.0633	1.63687	-0.71	38.771	0.960665
0.305	67.3707	0.760104	-0.7	33.3668	0.354342	0.305	74.5144	0.848106	-0.7	32.7736	0.354155	0.505	69.924	1.69037	-0.7	40.5241	0.98196
0.335	66.1198	0.794032	-0.69	34.9139	0.345392	0.335	72.9842	0.865536	-0.69	35.9995	0.420944	0.535	66.409	1.67281	-0.69	42.2228	0.954052
0.365	64.5285	0.814714	-0.68	36.2764	0.323302	0.365	70.6967	0.857975	-0.68	37.9888	0.43273	0.565	64.3322	1.7604	-0.68	44.2558	0.993602
0.395	62.4188	0.820747	-0.67	37.5424	0.292839	0.395	68.1843	0.848119	-0.67	40.1347	0.454544	0.595	62.2011	1.87273	-0.67	45.9317	1.02131
0.425	59.6568	0.810969	-0.66	38.911	0.252235	0.425	65.6851	0.845017	-0.66	41.6422	0.460032	0.625	57.358	1.80572	-0.66	47.7865	1.0651
0.455	57.6869	0.829894	-0.65	40.0623	0.221576	0.455	63.3969	0.855271	-0.65	43.0238	0.474174	0.655	53.3446	1.81777	-0.65	49.4568	1.10472
0.485	55.3677	0.837045	-0.64	41.2213	0.21425	0.485	60.9169	0.863303	-0.64	44.573	0.501528	0.685	49.1802	1.8344	-0.64	51.4426	1.13956
0.515	53.0764	0.850176	-0.63	42.3139	0.236557	0.515	57.6765	0.848683	-0.63	45.9362	0.52608	0.715	45.7816	1.91992	-0.63	52.3786	1.17548
0.545	50.2454	0.850616	-0.62	43.3932	0.258995	0.545	55.6148	0.881159	-0.62	47.2015	0.511847	0.745	39.0046	1.7696	-0.62	54.2413	1.22996
0.575	47.9111	0.86714	-0.61	44.5584	0.284061	0.575	53.0302	0.903011	-0.61	48.4461	0.461555	0.775	31.2667	1.60658	-0.61	55.5999	1.24929
0.605	45.1581	0.871767	-0.6	45.5381	0.298382	0.605	49.6332	0.90102	-0.6	49.6798	0.441812	0.805	24.6512	1.52536	-0.6	56.7653	1.25411
0.635	42.5642	0.887937	-0.59	46.5723	0.327541	0.635	46.3822	0.913653	-0.59	50.6515	0.427819	0.835	17.5662	1.44833	-0.59	58.1296	1.23611
0.665	38.921	0.87449	-0.58	47.5253	0.333052	0.665	43.4671	0.951877	-0.58	51.8501	0.418574	0.865	14.1745	1.45626	-0.58	59.2377	1.22508
0.695	36.5957	0.890071	-0.57	48.4496	0.342096	0.695	39.2167	0.943174	-0.57	52.94	0.396316	0.895	11.0422	1.45881	-0.57	60.4485	1.22248
0.725	33.6371	0.884431	-0.56	49.4669	0.402683	0.725	35.5556	0.970857	-0.56	53.9885	0.38626	0.925	15.0509	1.66209	-0.56	61.7638	1.23421
0.755	30.3578	0.883885	-0.55	50.2918	0.427017	0.755	32.3374	1.0314	-0.55	54.8716	0.383468	0.955	nan	nan	-0.55	62.7764	1.21837
0.785	27.2324	0.908679	-0.54	51.2467	0.431484	0.785	27.3151	1.00244	-0.54	55.944	0.38971	0.985	nan	nan	-0.54	63.9063	1.19163
0.815	22.4365	0.91616	-0.53	52.0486	0.467129	0.815	19.5403	0.876611	-0.53	57.039	0.416867				-0.53	65.1507	1.26143
0.845	15.838	0.885105	-0.52	53.0033	0.508445	0.845	10.9647	0.799068	-0.52	57.8159	0.462262				-0.52	66.2844	1.30475
0.875	12.7267	0.894008	-0.51	53.7707	0.529327	0.875	7.07596	0.797597	-0.51	58.7601	0.395902				-0.51	66.9934	1.26871
0.905	9.73827	0.890835	-0.5	54.6689	0.526721	0.905	8.12317	0.846754	-0.5	59.7514	0.42252				-0.5	68.0221	1.24421
0.935	nan	nan	-0.49	55.4277	0.482908	0.935	17.5478	1.43881	-0.49	60.5891	0.436485				-0.49	68.8493	1.22057
0.965	nan	nan	-0.48	56.3029	0.473253	0.965	nan	nan	-0.48	61.4943	0.436742				-0.48	69.846	1.18422
0.995	nan	nan	-0.47	57.0463	0.458329	0.995	nan	nan	-0.47	62.2936	0.484342				-0.47	70.837	1.15469
1.025	nan	nan	-0.46	57.8093	0.42463	1.025	nan	nan	-0.46	63.2977	0.511152				-0.46	71.8357	1.1149
1.055	nan	nan	-0.45	58.5433	0.412427	1.055	nan	nan	-0.45	63.9559	0.530921				-0.45	72.381	1.16017
1.085	nan	nan	-0.44	59.2569	0.337872	1.085	nan	nan	-0.44	64.9497	0.57832				-0.44	73.7616	1.14139
1.115	nan	nan	-0.43	60.0511	0.313493	1.115	nan	nan	-0.43	65.5592	0.575418				-0.43	74.3349	1.08119
1.145	nan	nan	-0.42	60.7645	0.243444	1.145	nan	nan	-0.42	66.4566	0.63949				-0.42	74.9908	1.05486
1.175	nan	nan	-0.41	61.3898	0.222838	1.175	nan	nan	-0.41	67.1538	0.684557				-0.41	76.0208	0.996885
			-0.4	62.1643	0.174752				-0.4	67.8955	0.683415				-0.4	76.7809	0.992195
			-0.39	62.7698	0.13088				-0.39	68.6497	0.660014				-0.39	77.6361	1.1333
			-0.38	63.4367	0.104413				-0.38	69.4179	0.585913				-0.38	78.5448	1.09013
			-0.37	64.1525	0.108409				-0.37	70.1847	0.671929				-0.37	79.1136	1.09568
			-0.36	64.6946	0.103717				-0.36	70.7126	0.702153				-0.36	79.8169	1.12501
			-0.35	65.3686	0.0725946				-0.35	71.5072	0.704704				-0.35	80.6768	1.06747
			-0.34	65.9524	0.0659498				-0.34	72.1018	0.63759				-0.34	81.2686	1.04472
			-0.33	66.5046	0.050955				-0.33	72.6801	0.699797				-0.33	81.8878	1.0975
			-0.32	67.0422	0.0756743				-0.32	73.2085	0.681407				-0.32	82.4709	1.08419
			-0.31	67.6692	0.10742				-0.31	73.8791	0.702812				-0.31	83.0651	1.08395
			-0.3	68.1498	0.143927				-0.3	74.5103	0.741484				-0.3	83.7934	1.20631
			-0.29	68.6908	0.124722				-0.29	74.9932	0.764882				-0.29	84.4394	1.17228
			-0.28	69.216	0.16503				-0.28	75.4737	0.710698				-0.28	85.0021	1.17698
			-0.27	69.6662	0.138335				-0.27	76.154	0.707119				-0.27	85.5375	1.07454
			-0.26	70.1413	0.157293				-0.26	76.567	0.716958				-0.26	85.9908	1.07082
			-0.25	70.6013	0.169083				-0.25	77.0763	0.699466				-0.25	86.538	1.20885
			-0.24	71.0879	0.153637				-0.24	77.6175	0.738407				-0.24	87.1846	1.2452
			-0.23	71.4607	0.109541				-0.23	77.8784	0.651361				-0.23	87.6881	1.17302
			-0.22	71.918	0.200895				-0.22	78.461	0.717252				-0.22	87.8674	1.1773
			-0.21	72.2793	0.243194				-0.21	78.8104	0.687601				-0.21	88.6724	1.14733
			-0.2	72.6634	0.211683				-0.2	79.0923	0.77242				-0.2	89.008	1.25515
			-0.19	72.9953	0.272855				-0.19	79.5908	0.734849				-0.19	89.1856	1.36941
			-0.18	73.3971	0.242782				-0.18	79.9322	0.699872				-0.18	89.9802	1.31432
			-0.17	73.6745	0.235728				-0.17	79.9974	0.695941				-0.17	90.1313	1.26423
			-0.16	73.9552	0.225085				-0.16	80.6643	0.699391				-0.16	90.1733	1.36022
			-0.15	74.2484	0.226202				-0.15	80.7885	0.751242				-0.15	90.5984	1.22413
			-0.14	74.5428	0.239159				-0.14	80.8891	0.805731				-0.14	91.0044	1.25071
			-0.13	74.775	0.242967				-0.13	81.2316	0.766842				-0.13	91.063	1.40079
			-0.12	74.9284	0.241904				-0.12	81.5885	0.755696				-0.12	91.7073	1.2395
			-0.11	75.2107	0.26206				-0.11	81.627	0.743568				-0.11	91.4225	1.23114
			-0.1	75.3182	0.26924				-0.1	81.8556	0.728007				-0.1	92.109	1.17347
			-0.09	75.5295	0.216742				-0.09	82.0922	0.775997				-0.09	92.0813	1.25473
			-0.08	75.7128	0.180098				-0.08	82.2261	0.718732				-0.08	92.2091	1.20016
			-0.07	75.7976	0.23673				-0.07	82.3704	0.702571				-0.07	92.3564	1.18898
			-0.06	75.9052	0.241012				-0.06	82.6385	0.630858				-0.06	92.5719	1.19548
			-0.05	76.0261	0.216957				-0.05	82.4454	0.710935				-0.05	92.7001	1.16666
			-0.04	76.0481	0.192045				-0.04	82.602	0.67453				-0.04	92.689	1.04128
			-0.03	76.0723	0.197977				-0.03	82.6834	0.668774				-0.03	92.695	1.10826
			-0.02	76.0465	0.164315				-0.02	82.5979	0.604005				-0.02	92.8928	1.03193
			-0.01	76.0637	0.115371				-0.01	82.7112	0.558902				-0.01	92.7187	1.03822
			1.11022e-15	75.9924	0.0952834				1.11022e-15	82.627	0.656027				1.11022e-15	92.7205	1.0715
			0.01	75.9965	0.132074				0.01	82.6733	0.692514				0.01	92.7277	1.12188
			0.02	75.9068	0.100442				0.02	82.5106	0.577522				0.02	92.5645	1.04061
			0.03	75.8041	0.063658				0.03	82.4068	0.617596				0.03	92.5555	0.970599
			0.04	75.7196	0.077606				0.04	82.5209	0.598673				0.04	92.4143	1.19501
			0.05	75.6274	0.0753116				0.05	82.1757	0.574068				0.05	92.433	1.11942
			0.06	75.4308	0.0807937				0.06	82.0568	0.602051				0.06	92.0772	1.07865
			0.07	75.2955	0.10104				0.07	81.881	0.473844				0.07	92.068	1.06868
			0.08	75.1036	0.124114				0.08	81.7318	0.526948				0.08	91.9804	1.01667
			0.09	74.8401	0.121165				0.09	81.5909	0.502588				0.09	91.6938	0.968214
			0.1	74.5975	0.0871501				0.1	81.2526	0.540704				0.1	91.3907	0.917785
			0.11	74.3963	0.110152				0.11	81.1211	0.573123				0.11	91.0298	0.920141
			0.12	74.1523	0.146509				0.12	80.7428	0.487898				0.12	90.9572	0.883321
			0.13	73.7699	0.170712				0.13	80.5477	0.39669				0.13	90.6394	0.8666
			0.14	73.4822	0.180911				0.14	80.1468	0.542427				0.14	90.3278	0.919583
			0.15	73.1955	0.19013				0.15	79.7715	0.468723				0.15	89.9352	0.970227
			0.16	72.7365	0.147191				0.16	79.5821	0.424779				0.16	89.5795	0.966511
			0.17	72.4911	0.182977				0.17	79.2581	0.46525				0.17	89.1722	1.02422
			0.18	72.0654	0.141275				0.18	78.8469	0.480256				0.18	88.8012	0.90615
			0.19	71.7254	0.200901				0.19	78.5152	0.466962				0.19	88.3639	0.947078
			0.2	71.1599	0.178355				0.2	77.8281	0.295643				0.2	87.9763	0.9828
			0.21	70.932	0.188017				0.21	77.6102	0.327501				0.21	87.4722	1.09148
			0.22	70.3658	0.218593				0.22	77.1225	0.367127				0.22	87.0413	1.03625
			0.23	69.8554	0.219675				0.23	76.7523	0.336378				0.23	86.7767	0.954879
			0.24	69.466	0.241208				0.24	76.1738	0.245591				0.24	85.8114	1.10142
			0.25	68.8883	0.264512				0.25	75.5483	0.265318				0.25	85.3556	1.04025
			0.26	68.51	0.232128				0.26	75.1413	0.280643				0.26	85.0502	1.04545
			0.27	67.9106	0.261443				0.27	74.5604	0.260724				0.27	84.4294	1.04034
			0.28	67.3324	0.275146				0.28	74.0116	0.289364				0.28	83.9353	1.10962
			0.29	66.8916	0.306837				0.29	73.5514	0.229443				0.29	83.2362	1.15279
			0.3	66.3565	0.293026				0.3	72.9312	0.278665				0.3	82.5461	1.1018
			0.31	65.7669	0.274043				0.31	72.263	0.268312				0.31	82.0012	1.15222
			0.32	65.1056	0.279846				0.32	71.733	0.209397				0.32	81.3837	1.23254
			0.33	64.6359	0.27056				0.33	71.0601	0.190052				0.33	80.6451	1.16594
			0.34	64.0119	0.277664				0.34	70.5361	0.202685				0.34	80.0578	1.25491
			0.35	63.3786	0.33165				0.35	69.8557	0.231105				0.35	79.1782	1.19487
			0.36	62.8472	0.321632				0.36	69.1396	0.239046				0.36	78.8582	1.24301
			0.37	62.1882	0.356101				0.37	68.427	0.219197				0.37	78.0659	1.25733
			0.38	61.5228	0.329237				0.38	67.7609	0.206226				0.38	77.1718	1.26888
			0.39	60.8948	0.294664				0.39	67.0057	0.212057				0.39	76.5947	1.3183
			0.4	60.2413	0.30287				0.4	66.4919	0.243038				0.4	75.7351	1.34796
			0.41	59.5402	0.264807				0.41	65.6734	0.202912				0.41	74.932	1.33583
			0.42	58.8406	0.218858				0.42	64.9227	0.267536				0.42	74.5123	1.37014
			0.43	58.1378	0.180113				0.43	64.2115	0.294695				0.43	73.3648	1.41971
			0.44	57.3048	0.12477				0.44	63.5107	0.244649				0.44	72.6989	1.49075
			0.45	56.6824	0.115849				0.45	62.7188	0.238891				0.45	71.7538	1.50746
			0.46	55.892	0.0925211				0.46	61.921	0.206843				0.46	71.0847	1.48087
			0.47	55.0655	0.0362282				0.47	61.0844	0.269685				0.47	70.1843	1.48276
			0.48	54.3503	0.0277456				0.48	60.253	0.299812				0.48	69.3816	1.46223
			0.49	53.527	0.0825586				0.49	59.5184	0.334301				0.49	68.4566	1.41339
			0.5	52.758	0.10828				0.5	58.6641	0.346284				0.5	67.6922	1.41217
			0.51	51.9148	0.0959534				0.51	57.8622	0.315423				0.51	66.6013	1.427
			0.52	51.1918	0.118975				0.52	56.9295	0.328914				0.52	65.9511	1.43024
			0.53	50.3079	0.15409				0.53	56.1807	0.364346				0.53	64.9667	1.30182
			0.54	49.5804	0.176322				0.54	55.4062	0.388422				0.54	63.7479	1.30101
			0.55	48.6769	0.206815				0.55	54.3688	0.409549				0.55	63.0524	1.21907
			0.56	47.8856	0.270045				0.56	53.337	0.462457				0.56	61.9248	1.18115
			0.57	47.0312	0.309591				0.57	52.6366	0.457033				0.57	60.8221	1.16426
			0.58	46.2355	0.345221				0.58	51.5322	0.440313				0.58	59.9649	1.16866
			0.59	45.3044	0.385153				0.59	50.6166	0.468226				0.59	58.8303	1.16377
			0.6	44.4539	0.376157				0.6	49.6225	0.523635				0.6	57.6686	1.15993
			0.61	43.6147	0.334876				0.61	48.5169	0.533696				0.61	56.7309	1.14733
			0.62	42.7115	0.318997				0.62	47.5902	0.544467				0.62	55.0561	1.12926
			0.63	41.7695	0.2981				0.63	46.6764	0.53123				0.63	54.3121	1.12199
			0.64	40.8393	0.271416				0.64	45.2999	0.50834				0.64	52.7935	1.11417
			0.65	39.9466	0.275295				0.65	44.3284	0.476073				0.65	52.0202	1.0814
			0.66	38.894	0.279922				0.66	43.1252	0.463628				0.66	50.6849	1.09339
			0.67	37.9981	0.28127				0.67	42.0987	0.429421				0.67	49.3348	1.09989
			0.68	36.9752	0.255821				0.68	40.9203	0.37911				0.68	48.1693	1.11638
			0.69	35.9369	0.212685				0.69	39.8196	0.342518				0.69	46.9013	1.12036
			0.7	34.9487	0.216721				0.7	38.6066	0.314145				0.7	45.018	1.16341
			0.71	33.8709	0.229662				0.71	37.3442	0.306515				0.71	43.5212	1.22542
			0.72	32.8766	0.244656				0.72	36.003	0.340828				0.72	41.0995	1.29946
			0.73	31.8002	0.282854				0.73	34.8347	0.387808				0.73	38.2419	1.34951
			0.74	30.682	0.321548				0.74	33.3249	0.453995				0.74	35.7997	1.3763
			0.75	29.6593	0.366924				0.75	31.5669	0.562198				0.75	31.966	1.41787
			0.76	28.4597	0.437419				0.76	28.0568	0.80498				0.76	27.829	1.55429
			0.77	27.2021	0.511213				0.77	22.7649	1.08868				0.77	24.1511	1.71863
			0.78	25.8179	0.544927				0.78	18.8231	1.27346				0.78	21.2901	1.92528
			0.79	24.1121	0.506032				0.79	16.239	1.39732				0.79	18.6911	2.13089
			0.8	19.4947	0.41287				0.8	14.3613	1.42029				0.8	15.8015	2.2751
			0.81	14.0642	0.420496				0.81	12.0161	1.34013				0.81	13.8355	2.23597
			0.82	12.9243	0.422474				0.82	10.0682	1.10832				0.82	13.1272	1.9906
			0.83	12.5319	0.403405				0.83	9.12834	0.763508				0.83	12.2845	1.71416
			0.84	9.87971	0.387331				0.84	8.92911	0.442331				0.84	11.3668	1.45562
			0.85	9.24839	0.476623				0.85	8.77066	0.275842				0.85	10.3425	1.27829
			0.86	9.49267	0.592557				0.86	8.65785	0.246657				0.86	9.35239	1.19208
			0.87	9.50928	0.642744				0.87	8.57686	0.275698				0.87	9.34923	1.2983
			0.88	9.44263	0.651438				0.88	8.25205	0.307725				0.88	9.33959	1.56124
			0.89	9.24313	0.656518				0.89	7.88187	0.361197				0.89	9.2374	1.77262
			0.9	9.00149	0.668393				0.9	7.83383	0.393649				0.9	9.08479	1.739
			0.91	8.29457	0.681606				0.91	7.27694	0.358619				0.91	9.26695	1.43022
			0.92	8.17137	0.592962				0.92	6.26158	0.151587				0.92	9.02511	1.11833
			0.93	14.4319	0.0540616				0.93	8.29947	0.98306				0.93	9.28934	2.25453
			0.94	nan	nan				0.94	18.4198	3.48084				0.94	21.1703	5.14323
			0.95	nan	nan				0.95	nan	nan				0.95	73.7926	10.3184
			0.96	nan	nan				0.96	nan	nan				0.96	nan	nan
			0.97	nan	nan				0.97	nan	nan				0.97	nan	nan
			0.98	nan	nan				0.98	nan	nan				0.98	nan	nan
			0.99	nan	nan				0.99	nan	nan				0.99	nan	nan
			1	nan	nan				1	nan	nan				1	nan	nan
			1.01	nan	nan				1.01	nan	nan				1.01	nan	nan
			1.02	nan	nan				1.02	nan	nan				1.02	nan	nan
			1.03	nan	nan				1.03	nan	nan				1.03	nan	nan
			1.04	nan	nan				1.04	nan	nan				1.04	nan	nan
			1.05	nan	nan				1.05	nan	nan				1.05	nan	nan
			1.06	nan	nan				1.06	nan	nan				1.06	nan	nan
			1.07	nan	nan				1.07	nan	nan				1.07	nan	nan
			1.08	nan	nan				1.08	nan	nan				1.08	nan	nan
			1.09	nan	nan				1.09	nan	nan				1.09	nan	nan
			1.1	nan	nan				1.1	nan	nan				1.1	nan	nan
			1.11	nan	nan				1.11	nan	nan				1.11	nan	nan
			1.12	nan	nan				1.12	nan	nan				1.12	nan	nan
			1.13	nan	nan				1.13	nan	nan				1.13	nan	nan
			1.14	nan	nan				1.14	nan	nan				1.14	nan	nan
			1.15	nan	nan				1.15	nan	nan				1.15	nan	nan
			1.16	nan	nan				1.16	nan	nan				1.16	nan	nan
			1.17	nan	nan				1.17	nan	nan				1.17	nan	nan
			1.18	nan	nan				1.18	nan	nan				1.18	nan	nan
			1.19	nan	nan				1.19	nan	nan				1.19	nan	nan
			1.2	nan	nan				1.2	nan	nan				1.2	nan	nan

## Sheet: Fig 4
	DFT		MLP
Name	ΔF≠ [kJ/mol]	error [kJ/mol]	ΔF≠ [kJ/mol]	error [kJ/mol]
1-2_forward_873	84.77	6.75	80.1351	0.259398
1-2_backward_873	88.58	6.75	85.7792	0.263071
1-3_forward_873	95.2	5.97	91.633	0.23725
1-3_backward_873	94.22	5.97	91.9261	0.298889
1-4_forward_873	72.03	1.74	67.4203	0.541647
1-4_backward_873	81.35	1.7	77.0704	0.569079
2-3_forward_873	74.92	1.58	74.2852	0.0483111
2-3_backward_873	65.41	1.61	67.3913	0.192721
2-4_forward_873	83.11	1.17	79.9819	0.354411
2-4_backward_873	85.03	1.16	82.7656	0.456962
3-4_forward_873	88.39	5.61	84.4649	0.428648
3-4_backward_873	92.48	5.6	93.0925	0.431395
2-3_forward_573	69.49	0.74	69.4454	0.0584243
2-3_backward_573	63.6	0.78	62.9824	0.125524
1-4_forward_273	57.73	0.74	56.4169	0.167725
1-4_backward_273	67.89	0.66	66.2879	0.178724
2-3_forward_273	70.14	0.7	67.6165	0.0283898
2-3_backward_273	60.05	0.79	59.9387	0.0646012

## Sheet: Fig 6
	from TST rates								from classical TD rates								From NQE TD rates
T	theta 1	error	theta 2	error	theta 3	error	theta 4	error	theta 1	error	theta 2	error	theta 3	error	theta 4	error	theta 1	error	theta 2	error	theta 3	error	theta 4	error
273	0.299671	0.0113287	0.0228788	0.00059943	0.673563	0.0112349	0.00388727	0.00036097	0.303847	0.02879	0.0226647	0.00126145	0.669536	0.0283582	0.00395202	0.00063821	0.111861	0.00050135	0.0231967	0.00050135	0.860521	0.00050135	0.00442103	0.00050135
373	0.436563	0.0145886	0.0548541	0.00156588	0.490583	0.0134246	0.0179998	0.00153614	0.438257	0.0271417	0.054711	0.00310096	0.488889	0.0268892	0.0181431	0.00230114	0.209218	0.00226815	0.0627404	0.00226815	0.707838	0.00226815	0.0202029	0.00226815
473	0.44065	0.0140315	0.0786089	0.00199017	0.447589	0.011276	0.0331516	0.00297337	0.441136	0.020587	0.078137	0.00305567	0.447627	0.0169577	0.0330999	0.00405962	0.274974	0.00494596	0.0974259	0.00494596	0.583119	0.00494596	0.0444813	0.00494596
573	0.428275	0.0138895	0.106401	0.00284714	0.410981	0.0105794	0.0543427	0.0038023	0.428486	0.0215705	0.105982	0.00447365	0.411372	0.0168379	0.0541593	0.00582035	0.308834	0.00766944	0.11929	0.00766944	0.502589	0.00766944	0.0692863	0.00766944
673	0.388224	0.0123525	0.130261	0.00270934	0.405745	0.00819842	0.0757702	0.00509905	0.390783	0.0230083	0.129082	0.0052801	0.403786	0.0161452	0.0763484	0.00790674	0.307511	0.00918378	0.139739	0.00918378	0.46579	0.00918378	0.0869602	0.00918378
773	0.395207	0.0141035	0.149655	0.00373384	0.36706	0.00924872	0.0880772	0.00679392	0.399653	0.0235217	0.147863	0.00605414	0.363647	0.0144229	0.0888369	0.0100441	0.29949	0.00876126	0.154202	0.00876126	0.449571	0.00876126	0.0967379	0.00876126
873	0.367691	0.0122993	0.15046	0.00339079	0.382242	0.00788172	0.0996071	0.00659475	0.367488	0.0196999	0.149632	0.00507769	0.3832	0.0132863	0.0996802	0.0097634	0.287443	0.0106294	0.169975	0.0106294	0.437604	0.0106294	0.104979	0.0106294

## Sheet: Fig 7
Rates	TST		BC		BC - NQE		BC - NQE - deuterium
T	ln(rate)	error	ln(rate)	error	ln(rate)	error	ln(rate)	error		NQE_speedup		KIE
273	0.475905	0.0311668	0.0646761	0.0561883	4.24836	0.0568303	3.10895	0.0557504		65.6074		3.12493
373	8.45985	0.0324369	8.06288	0.0566132	10.848	0.0486139				16.2017
473	13.0611	0.0308036	12.6798	0.0446979	14.6347	0.0547761				7.0636
573	15.9903	0.0288382	15.6032	0.0436538	17.0947	0.0543677	16.5757	0.057621		4.44379		1.68028
673	18.0551	0.0252951	17.6598	0.0419592	18.8377	0.048072				3.24756
773	19.6157	0.0302161	19.2192	0.0454923	20.1278	0.0422668				2.481
873	20.7885	0.027314	20.3718	0.0412552	21.12	0.0536314	20.7738	0.0242715		2.11312		1.41367
Contributions to total rate
TST									BC
hopping	273 K	373 K	473 K	573 K	673 K	773 K	873 K		hopping	273 K	373 K	473 K	573 K	673 K	773 K	873 K
4-1	0.220597	0.237912	0.209079	0.186294	0.170634	0.165833	0.156996		4-1	0.22369	0.242508	0.211167	0.192888	0.177782	0.172768	0.164604
1-4	0.219772	0.237098	0.206694	0.184349	0.165493	0.160226	0.153353		1-4	0.222856	0.240824	0.209322	0.191804	0.173011	0.167258	0.160995
3-2	0.275103	0.244171	0.259453	0.260484	0.258639	0.248794	0.233986		3-2	0.272357	0.241937	0.261513	0.259526	0.2606	0.254367	0.240831
2-3	0.275148	0.243967	0.260816	0.261857	0.260919	0.24892	0.238095		2-3	0.272669	0.242123	0.262196	0.26028	0.262166	0.254468	0.244078
2-1	0.00313786	0.0115307	0.0163244	0.0244631	0.0289078	0.0363985	0.0411398		2-1	0.0026944	0.0098168	0.0137913	0.0210302	0.0238871	0.0289662	0.0339699
1-2	0.00350582	0.0117932	0.0190362	0.0269396	0.0345983	0.040553	0.0461981		1-2	0.00307097	0.0100939	0.0161674	0.0231902	0.0288531	0.0327633	0.0381545
4-2	0.000782947	0.00392154	0.0070104	0.0142192	0.0185992	0.0227985	0.0278164		4-2	0.000843808	0.00416265	0.00742498	0.0152605	0.0202958	0.0252228	0.0313314
2-4	0.00110866	0.00441139	0.00839866	0.0152791	0.0221316	0.0267713	0.0286336		2-4	0.00116205	0.0046244	0.00884722	0.0163822	0.0237698	0.0290339	0.0320378
3-1	0.00012555	0.000760763	0.00300062	0.00659444	0.0102817	0.0125858	0.0214404		3-1	9.96259e-05	0.000557783	0.00217734	0.00498074	0.00763671	0.00869114	0.0152195
1-3	9.89293e-05	0.000815182	0.00266923	0.00563718	0.00954107	0.0146913	0.0198081		1-3	8.54453e-05	0.000598565	0.00193575	0.00425147	0.00709574	0.0103413	0.0139544
4-3	0.00030015	0.00189609	0.00325664	0.00672572	0.00940685	0.0100769	0.0149992		4-3	0.000220102	0.001445	0.00235186	0.00501927	0.0069193	0.00728773	0.0113483
3-4	0.000320225	0.00172366	0.00426264	0.00715791	0.0108489	0.012352	0.0175351		3-4	0.000251041	0.00130861	0.00310648	0.00538756	0.00798319	0.00883238	0.0134773
BC_NQE									BC_NQE_deuterium
hopping	273 K	373 K	473 K	573 K	673 K	773 K	873 K		hopping	273 K	373 K	473 K	573 K	673 K	773 K	873 K
4-1	0.220177	0.20072	0.195617	0.191797	0.173666	0.161618	0.15068		4-1	0.0981153	-	-	0.0931279	-	-	0.106895
1-4	0.220864	0.200586	0.196642	0.193939	0.173168	0.160865	0.146426		1-4	0.0978355	-	-	0.0876934	-	-	0.101842
3-2	0.275857	0.287943	0.278511	0.26579	0.268864	0.265814	0.264143		3-2	0.398832	-	-	0.373671	-	-	0.302547
2-3	0.276111	0.287574	0.278291	0.265271	0.268374	0.265076	0.265195		2-3	0.400045	-	-	0.370456	-	-	0.292518
2-1	0.000661983	0.00292445	0.00876116	0.0156097	0.0210765	0.0247914	0.0238958		2-1	0.000387797	-	-	0.00714194	-	-	0.0212385
1-2	0.00067224	0.00327459	0.00850544	0.0140431	0.0200566	0.0251031	0.0279471		1-2	0.000540382	-	-	0.0107034	-	-	0.0251319
4-2	0.00274496	0.00732873	0.0134393	0.0204458	0.0266907	0.0310589	0.0356342		4-2	0.00194657	-	-	0.0154028	-	-	0.0353079
2-4	0.00271941	0.00774627	0.0134843	0.0193283	0.0261519	0.0321916	0.0388834		2-4	0.00203315	-	-	0.0222361	-	-	0.0495076
3-1	1.22536e-05	0.000161205	0.00108732	0.00274231	0.00464646	0.0071956	0.0110605		3-1	7.849e-06	-	-	0.00224783	-	-	0.0116754
1-3	3.40615e-06	0.000187626	0.000811095	0.00270996	0.00541772	0.0075263	0.0106505		1-3	7.08465e-06	-	-	0.00384374	-	-	0.0127651
4-3	7.46619e-05	0.000808457	0.00267617	0.00434201	0.00577975	0.0096307	0.0126105		4-3	9.47853e-05	-	-	0.00764901	-	-	0.0248535
3-4	0.000102406	0.000745136	0.00217498	0.00398151	0.00610802	0.00913017	0.0128735		3-4	0.000154287	-	-	0.00582719	-	-	0.0157191
